# Supplementary material for: Selecting instruments for Mendelian randomization in the wake of genome-wide association studies
Source: Int J Epidemiol. 2016 Jun 24;45(5):1600–16. doi: 10.1093/ije/dyw088 (PMC5100611; doi:10.1093/ije/dyw088)
Supplement: Supplementary Data [file dyw088_supplementary_data.zip]

Archive with 2 entries (2 files):
- ije-2014-10-1246-File006.pdf
- ije-2014-10-1246-File005.docx
